# Supplementary material for: Constrictive pericarditis requiring pericardiectomy: an unusual first presentation of extra-articular rheumatoid arthritis—a case report
Source: Eur Heart J Case Rep. 2024 Aug 19;8(9):ytae428. doi: 10.1093/ehjcr/ytae428 (PMC11375588; doi:10.1093/ehjcr/ytae428)
Supplement: ytae428_Supplementary_Data [file ytae428_supplementary_data.zip]

Archive with 2 entries (2 files):
- 4 Chamber preop 1- CPUFPRA_case report2.webm
- Short axis preop 1_CPUFPRA_case report.webm
